# Supplementary material for: High Rates of Return to Sports Activities and Work After Osteotomies Around the Knee: A Systematic Review and Meta-Analysis
Source: Sports Med. 2017 Apr 11;47(11):2219–44. doi: 10.1007/s40279-017-0726-y (PMC5633634; doi:10.1007/s40279-017-0726-y)
Supplement: Supplementary file 1 — Supplementary material 1 (XLSX 11 kb) [file 40279_2017_726_MOESM1_ESM.xlsx]

## Sheet: Blad1
	Electronic Supplementary Material Appendix S1. Search Strategy
1.	Epub Ahead of Print, In-Process & Other Non-Indexed Citations, Ovid MEDLINE(R) Daily and Ovid MEDLINE(R) 1946 to Present. Search date: 21 September 2016
2.	exp work/ or (work capacity OR work disability OR workers OR occupation* OR outdoor work* OR vocational rehabilitation OR (return adj3 work) OR employment status OR work status).ab,kf,ti
3.	(athlete? or sport?).ab,jw,kf,ti
4.	((physical or recreational or daily living or sport? or sporting or work or working or high) adj3 activit*).ab,kf,ti
5.	or/1-3
6.	recovery of function/
7.	surgery.fs or (surgery or osteotom*).ab,kf,ti
8.	follow up studies/ or retrospective studies/ or rehabilitation.fs or (follow up or retrospective or prospective or rehabilitation or prognos* OR predict* OR course*).ab,kf,ti
9.	(5 or 6) and 7
10.	(("return to" or "returned to" or (recover* adj3 function) or (continue? adj2 participation) or restore or restoring or postoperative* or post operative*) adj4 (athlete? or sport* OR activit* OR work)).ab,kf,ti
11.	8 or 9
12.	4 and 10
13.	exp osteotomy/
14.	(osteotom* or (open* wedge AND knee) or (closing-wedge and knee)).ab,kf,ti
15.	12 or 13
16.	11 and 14
	..dedup 15
	Applied limits: none
1.	Embase Classic+Embase 1947 to Present (Ovid interface). Search date: 21 September 2016
2.	exp *work/ or *work disability/ or exp *occupational health/ or (work capacity OR work disability OR workers OR occupation* OR outdoor work* OR vocational rehabilitation OR (return adj3 work) OR employment status OR work status).ab,kw,ti
3.	*athlete/ or (athlete? or sport?).ab,jx,kw,ti
4.	((physical or recreational or daily living or sport? or sporting or work or working or high) adj3 activit*).ab,kw,ti
5.	or/1-3
6.	*convalescence/
7.	su.fs or (surgery or osteotom*).ab,kw,ti
8.	follow up/ or retrospective study/ or rh.fs or (follow up or retrospective or prospective or rehabilitation or prognos* OR predict* OR course*).ab,kw,ti
9.	(5 or 6) and 7
10.	(("return to" or "returned to" or (recover* adj3 function) or (continue? adj2 participation) or restore or restoring or postoperative* or post operative*) adj4 (athlete? or sport* OR activit* OR work)).ab,kw,ti
11.	8 or 9
12.	4 and 10
13.	exp *osteotomy/
14.	(osteotom* or (open* wedge AND knee) or (closing-wedge and knee)).ab,kw,ti
15.	12 or 13
16.	11 and 14
	..dedup 15
	Applied limits: none
